# Supplementary material for: Human Dectin-1 is O-glycosylated and serves as a ligand for C-type lectin receptor CLEC-2
Source: eLife. 2022 Dec 8;11:e83037. doi: 10.7554/eLife.83037 (PMC9788829; doi:10.7554/eLife.83037)
Supplement: Figure 1—figure supplement 1—source data 1. [file elife-83037-fig1-figsupp1-data1.zip]

Archive with 1 entries (1 files):
- Figure 1-figure supplement 1-source data 1.xlsx
