# Supplementary material for: Human Dectin-1 is O-glycosylated and serves as a ligand for C-type lectin receptor CLEC-2
Source: eLife. 2022 Dec 8;11:e83037. doi: 10.7554/eLife.83037 (PMC9788829; doi:10.7554/eLife.83037)
Supplement: Figure 5—figure supplement 1—source data 1. [file elife-83037-fig5-figsupp1-data1.zip]

Archive with 4 entries (4 files):
- Figure 5-figure supplement 1-source data 1 1 indicated.TIF
- Figure 5-figure supplement 1-source data 1 1 raw.jpg
- Figure 5-figure supplement 1-source data 1 2 indicated.TIF
- Figure 5-figure supplement 1-source data 1 2 raw.jpg
