# Supplementary material for: Human Dectin-1 is O-glycosylated and serves as a ligand for C-type lectin receptor CLEC-2
Source: eLife. 2022 Dec 8;11:e83037. doi: 10.7554/eLife.83037 (PMC9788829; doi:10.7554/eLife.83037)
Supplement: Figure 6—source data 1. [file elife-83037-fig6-data1.zip]

Archive with 2 entries (2 files):
- Figure 6-source data 1 indicated.tif
- Figure 6-source data 1 raw.tif
